# Supplementary material for: Clinic-based SAMBA-II vs centralized laboratory viral load assays among HIV-1 infected children, adolescents and young adults in rural Zimbabwe: A randomized controlled trial
Source: PLoS One. 2023 Feb 14;18(2):e0281279. doi: 10.1371/journal.pone.0281279 (PMC9928130; doi:10.1371/journal.pone.0281279)
Supplement: S1 Data — (XLSX) [file pone.0281279.s003.xlsx]

## Sheet: data
study_id	site_name	gender	weight_baseline	art_reg	arv_drugs_dispensed_baseline	chemistry_crea	cd4_baseline	vl_baseline	vl_conf_baseline	vl_6_months	vl_conf_6_months	vl_12_months	vl_conf_12_months	arm	weight_6_months	arv_drugs_dispensed_6_months	arv_drugs_dispensed_12_months	weight_12_months	height_12_months	drug_switch_6_months_all	drug_switch_12months_all	drug_switch_pi_6	drug_switch_pi_12	time_to confirmation	art_durat
CB001	1	1	6.9	10	1		1797	0						1						0	0	0	0		0.889802
CB002	1	0	27	1	0	23.5	661	0		0		0		0	28	0	0	26.4	145	0	0	0	0		2.72142
CB003	1	0	23	12	1	10.6	1031	0		1	1	0		1	21	1	1	20.7	138.2	0	0	0	0		3.90965
CB004	1	0	26	1	0	29.7	632	0		0		1	1	0	29	0	0	23.9	150	0	0	0	0	2.1	7.59206
CB005	1	0	26	1	0	11	362	0		0		0		1	29	0	0	25.4	144	0	0	0	0		7.98083
CB006	1	0	51	5	1	12.9	491	0		0		0		0	55	1	1	46.2		0	0	0	0		7.81656
CB007	1	1	25	1	0		1086	1	1	0		0		1						0	1	1	0		2.02875
CB008	1	0	27	7	1	27.7	634	1	0	0		0		0	25	1	1	24.2	148	0	0	0	0		5.81246
CB009	1	1	32	7	1	32.1	418	1	1	1	1	1	1	1	30	1	1	28	154	0	2	0	0	7	2.83641
CB010	1	0	42	1	0	27.5	189	1	0	0		1	1	0	44	1	1	42.5		0	1	1	0	2.1	5.65092
CB011	1	1	33	7	1	33.1	818	0		1	0	0		1	35	1	1	29	152	0	0	0	0		7.04175
CB012	1	1	55	5	1	47.5	210	1	1	1	1	1	1	0	55	1	1	52		0	2	0	0	2.53333	8.5065
CB013	1	1	36	7	1	56.6	165	1	0	0		1	1	1	40	1	1	39.3		0	0	0	0	3.96667	6.6694
CB014	1	1	32	1	0	66.2	550	0		1	0	1	0	0	31	0	0	31		0	0	0	0	4.4	8.22177
CB015	1	0	54	1	0	26.3	686	1		0		0		1	55	0	0	49.7		0	0	0	0		8.34497
CB016	1	1	26	1	0	33.8	486	1	0	0		0		0	27	1	1	24	143	0	1	1	0		5.21287
CB017	1	1	58	1	0	67.5	514	0		0		0		1	57.6	0	0	55.4		0	0	0	0		9.25667
CB018	1	0	70	1	0	56.4	677	0		0		0		0	68	0	0	67.9		0	0	0	0		5.40178
CB019	1	0	63	1	0	44.5	502	0		0		0		1	60	0	0	57		0	0	0	0		7.34018
CB020	1	0	23	12	1	21.9	1820	0		0		0		0	25	0	0	22.3	141	0	0	0	0		2.31896
CB021	1	0	49	1	0	23	561	0		0		0		1	50	0	0	53.2		0	0	0	0		2.26968
CB022	1	1	48	1	0	36.1	580	0		0		0		0	47	0	0	46		0	0	0	0		8.03833
CB023	1	0	50	7	1			0		0		0		1	50	1	1	54.2		0	0	0	0		6.66667
CB024	1	1	23	12	1	17.4	1479	0		0		0		0	22	1	1	19.9	136.5	0	0	0	0		6.3217
CB025	1	0	49	1	0	15.7	938	0		0		0		1	49	0	0	49.4		0	0	0	0		5.59617
CB026	1	0	49	1	0	54.3	543	0		0		0		0	49	0	0	46.3		0	0	0	0		9.00753
CB027	1	0	55	1	0	14.9	908	0		0		0		1	57	0	0	55.6		0	0	0	0		7.7974
CB028	1	0	53	1	0	27.6	432	0		0		0		0	55	0	0	50.3		0	0	0	0		3.50992
CB029	1	1	22	12	1		443	1	1	1	0	0		1	20	1				2	0	0	0		5.04586
CB030	1	1	41	1	0	45.7	563	0		0		0		0	40	0	0	39		0	0	0	0		2.52977
CB031	0	1	16	12	1	19	743	0		0		0		1	15	1	1	16.6	112.8	0	0	0	0		6.19849
CB032	0	1	23	9	0	14	871	0		0		1	0	0	25	1	1	25.3	128.4	0	0	0	0	1.96667	7.94798
CB033	0	1	31	1	0	31.5	513	0		0		1	0	1	36.9	0	0	40		0	0	0	0	7.7	3.8412
CB034	0	0	25	12	1	31.4	730	0		0		0		0	25	1	1	25.3		0	0	0	0		7.94524
CB035	0	0	25	12	1		668	0		1	0	0		1	28	0	0	25.2	130.8	0	0	0	0		8.22724
CB036	0	1	20	12	1		1565	1	0	0		0		0	21	1	1	21.2		0	0	0	0		5.97399
CB037	0	1	22	12	1	30.7	682	0		1		1	0	1	25	0	1	25		1	0	0	1	3.26667	10.4312
CB038	0	1	28	1	0	48.6	926	0		0		0		0	29.6	0	0	29.1		0	0	0	0		6.46133
CB039	0	0	19	12	1	29.1	843	0		1	0	0		1	21	1	1	23.2	126	0	0	0	0		7.49623
CB040	0	1	28	1	0	31.4	1029	0		0		0		0	33	0	0	31.5		0	0	0	0		7.58111
CB041	0	0	26	12	1	21	632	1	1	1	1	1	0	1						1	0	0	1	3.26667	9.21287
CB042	0	1	23	5	1	47.8	717	0		0		0		0	27.4	1	1	28.3		0	0	0	0		6.04244
CB043	0	1	16	12	1	42.4	673	1	1	0		0		1	17.2	1	1	17		0	0	0	0		5.22382
CB044	0	0	53.6	1	0	187	443	1		1	1	0		0	58	1	0	54.8		0	0	0	0		1.44559
CB045	0	1	5.9	12	1	30.4		1		1				1	8	1	1	9		0	0	0	0		1.01574
CB046	0	1	30	12	1	21.6	489	0		0		0		0	31	0	0	38.4	151.4	0	0	0	0		9.40726
CB047	1	1	10.5	12	1		1350	0		0		0		1	12.8	1	1	13.2		0	0	0	0		2.2423
CB048	0	1	66.2	1	0	72.1	139	1		0		1	1	0	67.5	1	1	65.5		0	0	0	0	4.1	4.93635
CB049	1	0	31.2	1	0	37	568	1	1	1		0		1	40.4	1	1	39		2	1	1	0		7.70705
CB050	0	1	21.3	9	0	42.9	777	0		0		0		0	22.6	0	0	22	131	0	0	0	0		0.454483
CB051	0	0	42.2	1	0	68.8	977	0		0		0		1	47	0	0	46.1	148.9	0	0	0	0		13.2183
CB052	0	1	19.9	12	1	11.1	520	1	0	0		0		0	22	1	1	21.5		0	0	0	0		7.00342
CB053	0	0	63.7	1	0	62.4	416	1						1						0	0	0	0		8.14511
CB054	0	0	44.2	7	1	122.4		0		0		0		0	45	1	1	43.3		0	0	0	0		8.17248
CB055	0	1	43.8	5	1	54	551	0		1	1	0		1			1	49.6	161.9	0	0	0	0		11.2991
CB056	0	1	50	1	0	124.3		1	1	1	1	1	1	0	49.5	0	0	51.8	168.1	0	1	1	0	7.2	6.42847
CB057	0	1	47.8	1	0	52		1	1	1				1						0	0	0	0		2.81177
CB058	0	1	59	1	0	64.2		0		0		0		0	61.5	0	0	61.3		0	0	0	0		6.17659
CB059	0	1	49.4	1	0	158.9		0		1	0	1	1	1	52	0	0	52.3	167.9	0	1	1	0	3	8.13689
CB060	0	1	34	1	0	116.6		1		0		1	1	0	40	0	0	40.6	150.1	0	1	1	0	7.83333	10.2587
CB061	0	1	32.4	1	0	117.7		0		0		0		1	39	0	0	37.1	152	0	1	1	0		6.23956
CB062	0	0	46	1	0		514	0		0		0		0	48	0	0	58		0	0	0	0		5.6783
CB063	0	0	48.2	1	0	31.6	440	0		0		0		1	61	0	0	51		0	0	0	0		7.23614
CB064	0	0	42.1	1	0	37.9		0		0		1		0						0	0	0	0		7.54004
CB065	0	1	26.8	1	0	36.3	697	0		0		0		1	30	0	0	29		0	0	0	0		1.30596
CB066	0	1	39.6	7	1	32.3	304	1	0	1	0	0		0	47	1	1	48.1	166	0	0	0	0		6.67488
CB067	0	1	42.6	1	0	22.6	855	0		0		0		1	50	0	0	166		0	0	0	0		6.61738
CB068	0	0	58.5	1	0	37.3	888	0		0		0		0	61	0	0	57.7		0	0	0	0		7.82752
CB069	0	0	39	1	0	33.7	835	1	0	0		0		1	41	0	0	44	158.4	0	0	0	0		1.40726
CB070	0	0	48.1	1	0	43.1	716	0		0		0		0	52	0	0	53.1	157.4	0	0	0	0		3.07187
CB071	0	0	50.4	2	1	30.9	509	0		0		0		1	50.8	1	1	47.4		0	0	0	0		6.98152
CB072	0	1	36.5	1	0	46.4	650	1	0	0		1	1	0	40	0	0	39.2	155.3	0	0	0	0	1.96667	6.38467
CB073	0	0	28.5	1	0	56.4	1003	0		0		0		1	30	0	0	39.7	139.3	0	0	0	0		8.6078
CB074	0	0	34	5	1	69.6	443	1	1	0				0						0	0	0	0
CB075	0	1	26.9	7	1	33		0		0		0		1	30	1	1	29.6	141.9	0	0	0	0		7.32375
CB076	0	1	12.9	12	1	14.5	699	1	0	0		0		0	13.8	1	1	14.7	99	0	0	0	0		3.01711
CB077	0	0	49	7	1	11.8	751	1	0	0		0		1						0	0	0	0		7.3922
CB078	1	0	16	12	1	22	407	0		0		0		0	17.7	1	1	18		0	0	0	0		4.90075
CB079	1	0	40	1	0	23	655	0		0		0		1	45	0	0	40.9		0	0	0	0		7.14853
CB080	1	0	19	12	1	28.4	685	0		0		0		0	21	1	1	17.2		0	0	0	0		5.97673
CB081	1	1	31	12	1	32.5	687	1	1	0		0		1	33	1	1	28.6		0	2	0	0		4.63792
CB082	1	0	20	12	1	12.8	973	0		0		1	0	0	27	0	0	25.3		0	0	0	0	2	7.718
CB083	1	0	20	12	1	11.6	1487	0		0		0		1	23	1	0	22.6		0	0	0	0		7.718
CB084	1	1	20	12	1	19.6	269	0		0		1	1	0	23	1	0	19.6		0	0	0	0	2	6.92403
CB085	1	0	30	1	0	20.5	912	1	0	1	1	1		1	34	1	1	28.6	133	0	1	1	0		8.3833
CB086	1	0	22	12	1	20.5	822	0		0				0						0	0	0	0		5.82341
CB087	1	1	34	1	0	27.9	801	0		0		0		1	36	0	0	31.3		0	0	0	0		6.97878
CB088	1	1	33	1	0	32.5	909	0		0		0		0	37	0	0	33.4		0	0	0	0		6.74333
CB089	1	0	48	7	1	27	670	0		0		0		1	45	1	1	42.4		0	0	0	0		3.87406
CB090	1	0	30	1	0	17.2	905	0		0		0		0	30	0	0	25.3		0	0	0	0		7.49076
CB091	1	0	50	1	0	15.4	816	0		0		0		1	54	0	0	47.9		0	0	0	0		8.08487
CB092	1	1	55	1	0	36.1	658	0		0		0		0	55	0	0	48.7		0	0	0	0		8.04654
CB093	1	1	32	1	0	23.8	859	0		0		0		1	33	0	0	30.2		0	0	0	0		6.47776
CB094	1	0	24	12	1	21.5	1268	0		1	1	0		0	23	0	1	21.9	119.5	0	0	0	0		4.70089
CB095	1	1		8	0	6.8	1193	0		0		0		1	17	1	1	18.9		0	0	0	0		3.74812
CB096	1	1	55	1	0			0		0		0		0	60	0	0	54		0	0	0	0		0.670773
CB097	1	1	50	5	1	58.2	157	0		0		0		1	56	1	1	49		0	0	0	0		7.95893
CB098	1	1	45	1	0	22.7	755	0		0		0		0	51	0	0	48.3		0	0	0	0		8.41342
CB099	1	0	52	1	0	26.9	313	0		0		0		1	52	0	0	45.4		0	0	0	0		6.78439
CB100	1	0	52	1	0	129.7	699	0		0		0		0	53	0	0	45.5		0	0	0	0		3.6386
CB101	1	0	3	12	1	62.6	273	0		1	1	0		1	29	0	1	25.3		1	0	0	1		3.718
CB102	1	0	36	1	0	25.3	891	0		0		0		0						0	0	0	0		9.40726
CB103	0	1	24.6	1	0	111	785	0		0		0		1	27	0	0	27.2		0	1	1	0		8.12868
CB106	1	0	12	12	1	12.9	1835	0		0		0		0	13.5	1	1	13.8		0	0	0	0		2.08624
CB107	0	0	21	12	1			1		0		0		1	22.6	1	1	22.9		0	0	0	0		5.91102
CB108	0	0	47.6	1	0	203.5	407	0		0		1		0						0	1	1	0		7.30185
CB109	0	0	48	1	0	235.7	627	0		0		0		1	46.4	0	0	45.5		0	0	0	0		7.48255
CB110	1	0	22	10	1	82.5		0		0		0		0	21	1	1	18.3		0	0	0	0		6.44764
CB111	1	1	40	1	0	95.9	1021	0		0		0		1	42	0	0	41.6		0	0	0	0		7.67146
CB112	1	0	55	1	0	85.8	611	1		0		1	0	0	58	1	1	58		0	1	1	0	5.9	3.4935
CB113	0	0	34	1	0	39.5		0		0		0		1	36.8	0	0	38		0	0	0	0		8.82683
CB114	0	1	12.3	12	1			0		0		1	1	0	14	1	1	14.3		0	0	0	0	5.13333	2.17933
CB115	1	0	27	1	0	44.9	1232	1	0	0		1	0	1	27	0	0	28.7		0	0	0	0	5.56667	7.86858
CB116	1	0	20	8	0	41.7	1658	0		0		0		0	20	1	1	20.3		0	0	0	0		3.29637
CB117	1	1	20	8	0	22.4	987	0		0		0		1	20	1	1	19.9		0	0	0	0		3.59206
CB118	1	0	40	1	0	98.8	987	0		0		0		0	45	0	0	46.7		0	0	0	0		7.6961
CB119	1	1	30	1	0	84.2	760	0		0		0		1	29	0	0	27.4		0	0	0	0		5.11704
CB120	1	0	23	10	1	52.9	1158	0		0		0		0	24	1	1	24.3	122.5	0	0	0	0		6.52704
CB121	1	0	41	1	0	81.4	1360	0		0				1	49	0	0	46.8		0	0	0	0		4.35866
CB122	1	1	45	1	0	90.5	709	0		0		0		0	50	0	0	53.4		0	0	0	0		5.64271
CB123	1	1	42	1	0	74.6	1071	0		0		0		1	49	0	0	52		0	0	0	0		4.33402
CB124	1	1	44	1	0	111.7	773	0		0		0		0	44.7	0	0	47		0	1	1	0		6.29158
CB125	1	1	48	1	0	67.6	989	0		0		0		1	48.4	0	0	52.6		0	0	0	0		3.87406
CB126	0	0	41.9	5	1	108.1		0		0		0		0	41	1	1	46	151.3	0	0	0	0
CB127	0	1	24	4	1	125.2	152	1	1					1						0	0	0	0		7.05544
CB128	1	1	16	12	1	358.4	1145	0		0		0		0	20	1	1	19.1		0	0	0	0		3.27721
CB129	1	0	54	1	0	82.5	961	0						1						0	0	0	0		7.23614
CB130	1	0	60.9	1	0	79.3	854	0		1	0	1	1	0	69	0	0	62.4		0	0	0	0	1.36667	6.97057
CB131	1	0	15.9	12	1	121.3	1082	0		0				1						0	0	0	0
CB132	1	0	34	7	1	368.3	84	1		1		1	0	0	38	1	0	36		0	0	0	0	3.36667	3.77276
CB133	1	0	46	7	1	39.6	639	1						1						0	0	0	0		5.60164
CB134	1	0	19.7	12	1	47.1	1064	0		0		0		0	21.1	1	1	22.1	118	0	0	0	0		2.58453
CB135	0	0	22.9	12	1	131	615	0		0		0		1	23.9	1	1	23.7		0	0	0	0		7.15948
CB136	0	1	21.6	12	1			0		0		0		0	24.5	1	1	24	123.9	0	0	0	0		3.0089
CB137	0	0	51.6	1	0	82	864	0				1		1			0	46.3		0	0	0	0		8.64066
CB138	0	0	49.5	1	0	57.3		0				0		0			0	46.1		0	0	0	0		1.71937
CB139	0	1	19	12	1	50		0		0		0		1	20	1	1	18	114	0	0	0	0		3.94524
CB140	0	1	36.1	5	1	50.7		1		1		1		0	38	1	1	42.6	155.6	0	0	0	0		11.4962
CB141	0	0	34.7	1	0	36	721	0		0		0		1	40	0	0	41.1	154.5	0	0	0	0		8.14511
CB142	1	0	55	5	1	45.3	530	0		0				0						0	0	0	0		9.79329
CB143	1	0	49	1	0	68.7	398	0		0		1		1	50	0	0	46		0	0	0	0		9.14168
CB144	1	1	26	1	0	49.1	237	0		0		0		0	25	0	0	22		0	0	0	0		3.30459
CB145	1	0	45	5	1	45.8	207	1	1	1		1		1	45.1	1	1	41		0	0	0	0		3.3922
CB146	1	0	31	1	0		108	1						0						0	0	0	0		0.544832
CB147	1	0	30	7	1	77.8	680	0		0		1	0	1	30	1	1	29		0	0	0	0	3.53333	8.15058
CB148	1	1	31	1	0	67.4	208	0		0		0		0	28	0	0	29		0	0	0	0		7.17317
CB149	1	0	30	1	0	27.6	614	0		0		0		1	26.9	0	0	26		0	0	0	0		6.8282
CB150	1	0	45	1	0	58	718	0		0		0		0	45	0	0	47.9		0	0	0	0		7.30459
CB151	1	1	43	5	1	14.3	665	0		0		1	0	1	45	1	1	45		0	0	0	0	3.53333	7.14579
CB152	1	1	40	1	0	75.7	446	0		0		0		0	40	0	0	38		0	0	0	0		2.14921
CB153	1	0	24	12	1	44.2	469	0		0		0		1	22	1	1	22		0	0	0	0		7.9206
CB154	1	0	37.6	1	0	63		0		1	0	1	1	0	40	0	0	40		0	0	0	0	4	8.07392
CB155	1	0	29	1	0	26.1	134	0		0		0		1	26.4	0	0	26		0	0	0	0		6.34634
CB156	1	0	41.6	5	1	28.8		0		0		1	0	0	56	1	1	48.3		0	0	0	0	4	7.01437
CB157	1	1	20	12	1	32.7	541	1	1	0		0		1	25	1	1	21		0	0	0	0		6.88569
CB158	1	0	54	1	0	24.8	377	0		0		0		0	50	0	0	50		0	0	0	0		6.7488
CB159	1	0	47	1	0	29.7	335	0		0		1	0	1						0	0	0	0	7.76667	0.752909
CB160	1	0	44	1	0	46.1	173	0		0		0		0	40	0	0	37		0	0	0	0		3.718
CB161	1	1	54	1	0		245	0		0		0		1	58	0	0	49		0	0	0	0		7.48255
CB162	1	1	20	1	0	26.8	124	0		0		0		0	21	0	0	19.3		0	0	0	0		3.91787
CB163	1	1	26	12	1	22	672	0		0		0		1	25	1	1	24.7		0	0	0	0		6.38467
CB164	1	0	21	12	1	41.9	236	0		0		0		0	22	1	1	20.7		0	0	0	0		5.21561
CB165	1	0	33	12	1	34	48	0		1	1	0		1	30	0	1	30.8		0	0	0	0		5.72211
CB166	1	0	30	12	1	41	75	0		0		0		0	28	1	1	29.9		0	0	0	0		7.96167
CB168	1	0	25	1	0	23	194	1		0				0						0	0	0	0
CB170	0	0	36	1	0	38	1089	0		0		0		0	40	0	0	43.1	159	0	0	0	0		8.37509
CB171	0	1	13	12	1	25		0		0		0		1	15	1	1	14.6	102	0	0	0	0		0.87885
CB172	1	1	28	12	1	34	1510	0		0		0		0						0	0	0	0		7.62765
CB173	1	0	25	1	0	37	502	0		0		0		1	30	0	0	26		0	0	0	0		5.71663
CB174	1	0	47	1	0	33	1263	0		0		0		0	58	0	0	51		0	0	0	0		7.2334
CB175	1	0	49	1	0	42	365	0		0		0		1	54	0	0	52		0	0	0	0		3.16222
CB176	1	0	45	1	0	39.9		0		0		0		0	50	0	0	47		0	0	0	0		7.63587
CB177	1	1	26	12	1	40	782	0		1	1	0		1	33	0	0	27		0	0	0	0		6.28611
CB178	1	1	28	12	1	37	1055	0		0		0		0	32	0	0	27		0	0	0	0		4.47091
CB179	1	1	20	12	1	31	886	0		0		1	0	1	25	0	0	24		0	0	0	0	3.43333	5.9603
CB180	1	0	35	1	0	41	1003	0		0		0		0	41	0				0	0	0	0		1.67557
CB181	1	0	46	1	0	36	670	0		0		0		1	56	0	0	47		0	0	0	0		1.17728
CB182	1	1	47	5	1	49	915	0		1	1	1	0	0	58	1	1	52		0	0	0	0	3.76667	10.3162
CB183	1	0	12	12	1		3265	0				0		1			1	12		0	0	0	0		2.82546
CB184	1	0	18	12	1	31	391	0		0		0		0			0	20		0	0	0	0		7.06639
CB185	1	1	46	5	1	50	663	1	0	1	1	0		1	56	1	0	47.9		0	0	0	0		4.83504
CB186	1	0	58	1	0	54	344	0		0		0		0	55.9	0	0	57		0	0	0	0		6.08077
CB187	1	0	58	1	0	36	686	0		0		0		1	58	0	0	54		0	0	0	0		7.08008
CB188	1	0	51	1	0	42	233	0		0				0						0	0	0	0		6.95688
CB189	1	1	30	1	0	30	292	0		0		0		1	31	0	0	29.4		0	0	0	0		8.5065
CB190	1	0	20	12	1	27	715	0		0		0		0	23	0	0	19		0	0	0	0		6.09993
CB191	1	0	38	1	0	40	519	0		1	1	1	0	1	36	0	0	33		0	0	0	0	4.23333	0.903491
CB192	1	0	39	1	0	31	388	0		0		0		0			0	41		0	0	0	0		4.57769
CB193	1	0	12	12	1	27	611	0		0		0		1	18	1	1	16		0	0	0	0		1.15811
CB194	1	1	54	1	0	56	470	0		0		0		0						0	0	0	0		7.57016
CB195	1	1	47.9	1	0	186.3		0		0		0		1	48	0	0	48		0	1	1	0		6.76249
CB196	1	1	23	12	1	34	414	0		0		0		0	26	0	0	22.7		0	0	0	0		7.00342
CB197	1	1	26	1	0	36	555	0		0		0		1	34	0	0	32		0	0	0	0		6.38741
CB198	1	0	30	5	1	36	454	1	0	0		0		0	39	1	1	38		0	0	0	0		8.45175
CB199	1	1	16	12	1	36	568	0		0		0		1	17	1	1	16		0	0	0	0
CB200	1	1	15	12	1	32	512	0		0		0		0	17	1	1	16		0	0	0	0		3.718
CB201	1	0	26	12	1	43		0		0		0		1	30	0	0	25.3		0	0	0	0		7.87406
CB202	1	1	40	1	0	6.5		0		1	0	0		0	40	0	0	37		0	0	0	0		6.34908
CB203	0	1	55	1	0	61.5		0		0				1	53.5	0	0	52.4		0	0	0	0		0.479124
CB204	0	1	17	12	1	30		0		0		0		0	18.5	1	1	18.8		0	0	0	0		5.07871
CB205	0	1	17.8	12	1	6.5		1	0	1	1	1	0	1	19	1	1	19.3		0	0	0	0	7	5.18001
CB206	1	0	10.5	12	1	73.1		0		0		0		0	11	1	1	11.2	96	0	0	0	0		2.15195
CB207	0	0	13.5	8	0	72.7		1	0	0		0		1	14.7	1	1	14.2	104	0	0	0	0		3.77823
CB208	0	1	47	7	1	73.1		0		1	0	0		0	48	1	1	47		0	0	0	0		8.65708
CB209	0	1	12.8	12	1		993	0		1	0	0		1	14	1	1	15.8	97	0	0	0	0		0.950034
CB210	0	1	33	1	0	36.9		0		0		0		0	37	0	0	37		0	0	0	0		8.57495
CB211	0	0	50	1	0			0		0		0		1	49.4	0				0	0	0	0		5.78234
CB212	1	0	20	12	1	17.9	571	0		0		0		0	23	1	1	21.3		0	0	0	0		5.8371
CB213	1	0	30	1	0	36.3	853	0		0		0		1	32	0	0	29.6		0	0	0	0		8.06571
CB214	1	0	52	5	1	39	460	1	0	1	1	0		0	55	1	1	47.4		0	0	0	0		7.89596
CB215	1	1	35	1	0		874	0		0		0		1	37	0	0	38		0	0	0	0		5.82067
CB216	1	0	55	5	1	41	619	0		0		0		0	58	1	1	56		0	0	0	0		7.35934
CB217	1	0	26	5	1	35.6	760	0		1	1	1	0	1	29	1	1	29		0	0	0	0	5.83333	7.46064
CB218	1	1	24	12	1	47	651	1	1	1	1	0		0	28	1	1	24.5		0	0	0	0		1.94935
CB219	1	1	54	1	0	77.1	439	0		0		0		1	55	0	0	50		0	0	0	0		7.89049
CB220	1	1	50	1	0	38.8	728	0		0		0		0	55	0	0	55.8		0	0	0	0		7.44695
CB221	1	1	54	1	0	52.6	587	0		0		0		1	55	0	0	51.9		0	0	0	0		8.73101
CB222	1	1	43	1	0		368	0		0		0		0	45	0	0	43.7		0	0	0	0		3.57837
CB223	1	0	36	1	0		690	0		1		1	0	1	37.6	0	1	37.6		0	0	0	0	5.83333	4.4627
CB224	0	1	36	1	0	36.9	530	0		0		0		0	40	0	0	38.8	158.6	0	0	0	0		2.77892
CB225	0	1	30.2	5	1			0		0		0		1	34	1	1	35	145.7	0	0	0	0		3.77823
CB226	1	0	47	1	0		882	0						0						0	0	0	0		2.19576
CB227	0	0	56.6	1	0			0		0		0		1	49.8	0	0	49.1		0	0	0	0		0.553046
CB228	1	0	33	1	0	79.1	1866	0		0		0		0	34	0	0	31.7		0	0	0	0		6.86379
CB229	1	0	55	1	0	88.3	1053	0		0		0		1	52	0	0	44.9		0	0	0	0		7.32923
CB230	1	1	50	5	1	218.3	521	1	0	1	1	1	0	0	41	1	1	47.8		0	0	0	0	6.13333	6.82546
CB231	1	1	41	7	1	53.9	497	0		0		1	0	1	41	1	1	38.4		0	0	0	0	4.66667	7.3128
CB232	1	0	50	7	1	68	182	1	0					0						0	0	0	0		9.51129
CB233	1	0	41	6	1	72.9	538	1	1	1		0		1	45	1	1	43.5		0	0	0	0		5.23751
CB234	1	0	65	1	0	32	1003	0		0		0		0	65	0	0	57.7		0	0	0	0		8.01643
CB235	0	1	19.1	12	1	39	801	1	0	0		0		1	19.2	1	1	21.1		0	0	0	0		4.24915
CB236	0	0	24.8	12	1	32		0		0		0		0	25.9	0	0	26.9		0	0	0	0		8.14511
CB237	0	1	21	12	1	91		0		0		0		1	24.6	0	0	25.5		0	0	0	0		0.851472
CB240	0	1	23.3	6	1	79		1	0	0		0		0	26.7	0	0	24.9		0	0	0	0		6.38193
CB242	1	0	17	12	1	6.1		0		0		0		0	19.1	1	1	20		0	0	0	0		3.22793
CB243	0	1	20.9	12	1	30		0				0		1	21	1	1	21.7	128.6	0	0	0	0		9.01848
CB244	0	0	20	12	1	27		0		1	1	1	1	0	21.1	1	1	21.6	122	0	0	0	0	2	4.27379
CB245	0	0		1	0	34		0		0		0		1	31.6	0	0	31.8		0	0	0	0		8.43806
CB246	0	0	31	12	1	30		0		1	0	0		0	29.2	0	0	28.5		0	0	0	0		4.49281
CB247	0	1	37	1	0	31		0		1		0		1	40	0	0	41.3	155.2	0	0	0	0		7.54552
CB248	0	1	26.3	1	0	36	622	0		0		0		0	26.5	0	0	130.8		0	0	0	0		1.9603
CB249	0	0	22.2	12	1	88		0		0		0		1	23.8	1	1	24.3		0	0	0	0		4.87337
CB250	0	1	25	1	0	42		0		1	0	0		0	30.7	0	0	29.6	142	0	0	0	0		8.09035
CB251	0	1	30	1	0	27.3		0		0		1	0	1	41.2	0	0	30.4		0	0	0	0	3.73333	5.295
CB252	0	0	28	1	0	43.1		0		0		0		0	29	0	0	28.4		0	0	0	0		6.59822
CB253	0	0	23.7	12	1	64		1	0	1		1	1	1	26.1	1	1	26.1		0	0	0	0	2.1	2.15469
CB254	0	0	24.2	12	1	41		0		0		0		0	26	0	0	28.8	142	0	0	0	0		9.51677
CB255	0	0	20	12	1	28		0		0		0		1	20.7	1	1	21.7	120.6	0	0	0	0		1.91923
CB256	0	0	30.4	1	0	45		0		0		0		0	30.9	0	0	33.1		0	0	0	0		8.1588
CB257	0	0	35	1	0	65		0		0		1	0	1	38.7	0	0	39.5		0	1	1	0	3.73333	9.54688
CB258	0	0	24.8	12	1	56		0		1	1	1		0	28.2	0	1	28.8		1	0	0	1		9.42094
CB259	0	0	38	1	0	56		1	0	0		0		1	40	0	0	40.6		0	0	0	0		7.92882
CB260	0	0	30.7	1	0	85		0		0		0		0	32.9	0	0	34.8		0	1	1	0		3.4935
CB261	0	0	28.7	5	1	52		0		0		0		1	30.9	1	1	31.4		0	0	0	0		5.91102
CB262	0	0	24.6	1	0	30		1	1	0		1	0	0	26	1	1	27.5	134.4	0	1	1	0	4.13333	8.22724
CB263	0	1	22.6	12	1			0		0		0		1	24.5	1	1	25		0	0	0	0		6.53799
CB264	0	0	24	12	1	35		0		0		0		0	25.5	0	0	25.2	125	0	0	0	0		0.876112
CB265	0	0	30	1	0	82.2		0		1	0	0		1	31.4	0	0	32.6		0	0	0	0		5.81793
CB266	0	1	22.9	12	1	31		1	0	1	1	1	0	0	27	0	0	25.3	137.7	2	0	0	0	4.23333	5.48665
CB267	0	0	29	1	0	40		0		0		1	0	1	30	0	0	29.4	141.5	0	0	0	0	7.7	7.3347
CB268	0	1	25.7	1	0	44		0		0		0		0	27	0	0	26.8	133	0	0	0	0		8.68172
CB269	0	0	26.4	7	1	37		0		1	0	1	0	1	27	1	1	29.8		0	0	0	0	4.7	4.08487
CB270	0	0	23.9	12	1	30		0		0		0		0	24.8	0	0	24.8	129.5	0	0	0	0		3.42505
CB271	0	0	34	1	0	36		0		0		0		1	34.6	0	0	37.9		0	0	0	0		8.16975
CB272	0	1	29	1	0	47		0		0		0		0	31.8	0	0	32.8	145	0	0	0	0		7.38125
CB273	0	1	26	1	0	40		0		0		0		1	28	0	0	28.4	140.2	0	0	0	0		7.69336
CB274	0	0	29.7	1	0	41		0		0		0		0	32.4	0	0	33		0	0	0	0		9.00205
CB275	0	1	28.4	1	0	29		1	0	0		0		1	29.7	0	0	30		0	0	0	0		7.27173
CB276	0	0	26.1	1	0	94		0		0		0		0	27.4	0	0	27.1	139	0	0	0	0		5.85626
CB277	0	0	45.6	1	0			0		0		0		1	50	0	0	47.6	158.1	0	0	0	0		6.53799
CB278	1	0	50	1	0	33		0						0						0	0	0	0
CB279	1	1	56	1	0	67.1		0		0		1	0	1	52	0	0	48.5		0	0	0	0	4.46667	8.01643
CB280	0	1	44.4	5	1	43		0		0		0		0	46.4	1	1	47.5		0	0	0	0		3.2334
CB282	0	1	14	11	1	63	996	1	0	0		0		0	14.7	1	1	15.1	104	0	0	0	0		2.98426
CB283	0	1			0	14.9		1						1						0	0	0	0
CB284	1	0	12.5	11	1	36		0		0		0		0						0	0	0	0		0.908966
CB285	0	0	49.9	1	0	56.4		0		0		0		1	60	0	0	49.7		0	0	0	0
CB286	0	0	19.2	12	1	39		0				0		0			1	24.1		0	0	0	0		6.07803
CB287	0	0	18.2	10	1	33		0		0		0		1						0	0	0	0		2.73785
CB288	0	0	39.2	1	0	45		0		0		0		0	47	0	0	46.5	168.1	0	0	0	0		0.54757
CB289	0	1	69.8	1	0			0		0		1	1	1	65.6	0	0	66.8		0	0	0	0	3.7	7.30185
CB290	0	1	33.5	1	0	39		0		0		0		0	37	0	0	36.8	147	0	0	0	0		8.23546
CB291	1	1	38	1	0	112.2		0		0		0		1	36.8	0	0	39.7		0	0	0	0		0.618754
CB292	0	1	32.5	1	0	107.7		0		0		1	0	0	36	0	0	37.7	149.5	0	1	1	0	4.76667	8.20808
CB293	0	1		1	0	69.5		0		0		0		1	37	0	0	38.6		0	0	0	0		7.76728
CB294	0	0	41.6	1	0	92.2		0		0		1	0	0	48	0	0	44.8	156.9	0	0	0	0	2.2	6.92403
CB295	0	0	37.4	1	0	94.1		0		0		0		1	44	0	0	43.7	155.4	0	0	0	0		0.221766
CB296	0	1	41	1	0	139.4		0		0		0		0	45	0	0	45.2	160.9	0	1	1	0		8.43806
CB297	0	1	33.1	1	0	111.7		0		0		0		1	32	0	0	34.9	144.7	0	1	1	0		8.25462
CB298	0	1	36	0	0	137.6		0		0		0		0						0	1	1	0		8.63518
CB299	0	1	37.7	0	0	165.4		0		0		0		1	38.8	0	0	42.3	158.6	0	1	1	0		8.93361
CB300	0	0	43.3	1	0	111.1		0		0		0		0						0	1	1	0		6.86653
CB301	0	0	45.5	1	0	121.4		0		0		0		1	51	0	0	50.4	160.6	0	1	1	0		9.5332
CB302	0	0	31	1	0	114.5		1	1	1	0	1	1	0	34	0	0	35	152.5	0	1	1	0	2.13333	8.38056
CB303	0	0	39.7	1	0	124.4		0		0		0		1	42	0	0	43.6	152	0	1	1	0		9.41547
CB304	0	0	30.8	7	1	68.8		0		0		0		0	35	1	1	40.3	147.4	0	0	0	0		3.90144
CB305	0	1	50	7	1	119		0		0		0		1	56	1	1	56.3		0	0	0	0		9.47023
CB306	0	0	45.7	1	0	82.4		0		0		0		0	50	0	0	52.7	156.4	0	0	0	0		8.59138
CB307	0	0	40.8	7	1	148.9		0		0		1		1						0	0	0	0		9.4319
CB308	0	0	32.3	1	0	122.1		0		0		0		0	34	0	0	38.1	155.5	0	1	1	0		9.50856
CB310	0	0	48	1	0	54.8		1		0		0		0	49.3	1	1	49.3	158.4	0	1	1	0		6.26147
CB311	0	0	43.9	1	0	112.6		0		0		1	0	1	49	0	0	45.7	159.4	0	1	1	0	6.3	9.47023
CB312	0	1	34.8	1	0	91.6		0		0		0		0	36.6	0	0	39.9	158.3	0	0	0	0		2.82546
CB313	0	0	46.7	1	0	71.1		0		0		0		1	54.9	0	0	56	165	0	0	0	0		8.42437
CB314	0	0		1	0	107.1		0		0		0		0	57	0	0	57.3	161.2	0	1	1	0		9.58522
CB315	0	1	38.7	1	0	89.5		0		0		0		1	38.9	0	0	43.9	161.1	0	0	0	0		8.78303
CB316	0	1	34	1	0	105.1		0		0		0		0	35.9	0	0	37.5	148.6	0	1	1	0		8.70363
CB317	0	1	29	1	0	94.6		0		0		0		1	30	0	0	32.4	136	0	0	0	0		8.80493
CB318	0	0	40.9	1	0	103.4		0		1	1	1	1	0	47	0	1	43.9	153	0	1	1	0	1.46667	7.32375
CB319	0	0	35.7	1	0	43.1		0		0		0		1	40	0	0	36	152	0	0	0	0		11.4469
CB320	0	0	43.5	7	1	105.2		0		1	1	0		0	47	1	1	48.3		0	0	0	0		8
CB321	0	0	39.2	1	0	92		1		0		0		1	40.8	0	0	40	151.6	0	0	0	0		11.5044
CB322	0	1	30.9	7	1	120.3		1	1	0		1	0	0	33	1	1	37.5	153.6	0	0	0	0	4.8	4.47639
CB323	0	1	36.5	1	0	98.8		0		1	0	0		1	40	0	0	43.6	156.4	0	0	0	0		11.4908
CB324	0	0	50	1	0	107		1	0	0		1	0	0	52	1	1	51.6	158.4	0	1	1	0	4.3	7.34018
CB325	0	1	41.8	1	0	110.7		0		0		0		1	45	0	0	48.7	171	0	1	1	0		8.80767
CB326	0	0	36	1	0	104.6		1	1	1	0	1	1	0	37	1	1	41.6	154.1	0	1	1	0	4.3	8.49555
CB327	0	0	46.4	1	0	78.6	425	1	0	0		0		1	50	1	1	50		0	1	1	0		5.25941
CB328	0	0	38.6	7	1	126.2		0		0		0		0	42	1	1	41.8		0	0	0	0		10.4367
CB329	0	0	49.6	1	0	86.8		1	1	1		0		1	57.9	1	1	56.6		0	1	1	0		8.21081
CB330	0	0		1	0	108.2		1	1	0		1	0	0	29.9	0	0	34	144.5	0	0	0	0	4.33333	10.1821
CB331	0	1	14.3	12	1	71.4		0		1	0	0		1	17	1	1	16.9		0	0	0	0		4.7447
CB332	0	0	27.9	1	0	98.4		0		1	0	0		0	29	0	0	28.7		0	0	0	0		7.20602
CB333	0	1	75.5	1	0	200.4		0		0		1		1	79.5	0	0	73.3		0	1	1	0		4.62697
CB334	0	0	12	12	1	262.7		0		0		0		0	13	1	1	13.2	103.5	0	0	0	0		2.72142
CB335	1	1	11.2	12	1	31.9		0		0		0		1	11.7	1	1	13.1		0	0	0	0		0.235455
CB336	0	1	58	1	0	54.4		0		1	1	0		0	64.8	0	1	66.5	180.1	1	0	0	1		5.26215
CB337	0	1	63.7	5	1			0						1						0	0	0	0		8.64066
CB338	0	0	42.9	1	0	51.8		0		0		0		0	48.2	0	0	46.4		0	0	0	0		2.21218
CB339	0	0		12	1			1						1						0	0	0	0
CB340	0	0	58	1	0			0		0		0		0	58	0	0	54.2		0	0	0	0		4.25188
CB341	0	1	63	7	1	130.4		0		0				1						0	0	0	0		3.9781
CB342	0	1	54	1	0	70.2	408	1	1	1	0	0		0	55	0	0	52.1	163.1	0	1	1	0		4.62423
CB343	0	1	24.9	12	1	21.2	896	0		0		0		1	26	0	0	27	135	0	0	0	0		7.78919
CB344	0	1	27.6	8	0			0						0						0	0	0	0
CB345	0	1	32.9	1	0	59.3		1		1		1	0	1	35	0	0	33.7		0	0	0	0	7.3	5.90554
CB346	0	0	65	1	0			0		0		0		0	58	0	0	53.5		0	0	0	0		3.69062
CB347	0	1	45	1	0	49.2		0		0		0		1	42.9	0	0	43.7	164.3	0	0	0	0		6.81725
CB348	0	0	57.3	1	0	45.2		0		0		0		0	56	0	0	59.2		0	0	0	0		2.45585
CB349	0	0	70	1	0	57.7		0		0				1	60.6	0				0	0	0	0		0.487337
CB350	0	0	57.2	1	0	39.4	1071	0		0		0		0	52.2	0	0	58		0	0	0	0		0.626968
CB351	0	0	49.9	7	1	26.2	439	0		0		0		1	45.9	1	1	45.5		0	0	0	0		2.71595
CB352	0	1	29.1	7	1	48.8	875	0						0						0	0	0	0		7.2909
CB353	0	0	48.8	1	0		861	0		0				1	48	0	0	49.1		0	0	0	0		2.39562
CB354	0	1	63.6	5	1	78	856	0		1	0	0		0	62.5	1	0	64.1		0	0	0	0		4.73922
CB355	0	1	60	1	0	81.8	588	0		0		0		1	55.5	0	0	55.3		0	0	0	0		8.4052
CB356	0	0	50.3	1	0	67.8	430	0		0		0		0						0	0	0	0		1.08145
CB357	0	0	49	1	0	45	621	1	0	0				1	51.5	0	0	51		0	0	0	0		1.2731
CB358	0	1	57	1	0	64.1	98	1	1	1		1	1	0	51.4	1	0	53.1		0	0	0	0	3.3	5.77687
CB359	1	1	62	1	0	52.5	1003	0		0		0		1	51	0				0	0	0	0		4.35592
CB360	1	0	73	1	0	46.3	777	0		0		0		0	68	0				0	0	0	0		6.51061
CB361	1	1	45	5	1	48.4	476	0		0		0		1	35	1				0	0	0	0		8.49829
CB362	1	1	55	1	0	81.6	963	0		0		0		0	48	0				0	0	0	0		8.85695
CB363	1	0	56	1	0	40.4	404	0						1						0	0	0	0		5.14168
CB364	0	0	79.6	1	0	125.9	289	0		1		0		0	83	0	1	83.9		1	0	0	1		7.57837
CB365	1	1		14	1	23.8	918	0						1						0	0	0	0		4.38604
CB366	0	1	50	1	0	46.7		0		0		0		0	53.2	0				0	0	0	0		3.9206
CB367	1	0	61	1	0	45.1		0		0		0		1	59	0	0	66.2		0	0	0	0		4.75565
CB368	1	0	56	1	0	44.3		0		0		0		0	47	0				0	0	0	0		3.20328
CB369	0	0	54	1	0	41.8	658	0		0				1						0	0	0	0		4
CB370	1	1		1	0	44.1		0		0		0		0	53.8	0				0	0	0	0		7.93703
CB371	0	1	61	1	0	62.8		0		0		0		1	57.9	0				0	0	0	0		3.86858
CB372	0	0	50.5	1	0	40.5		0		0				0	49.6	0				0	0	0	0		3.48802
CB373	0	0	55	1	0	45.5	450	0		0		0		1	52.8	0	0	56.3		0	0	0	0		1.03217
CB374	0	0	59	1	0	47.4	214	0		0		0		0	55.9	0	0	56.4		0	0	0	0		3.20055
CB375	1	0	23.6	13	1	35.7	1071	0		0				1	22.5	1				0	0	0	0		7.13758
CB376	0	0	46	1	0			0		0		0		0	45.1	0	0	43.8		0	0	0	0		3.69336
CB377	0	1	54	1	0	49.1		0		0				1	54.4	0				0	0	0	0		4.4052
CB378	0	0	45.5	3	1	25.9		1	1	1	1	0		0	46	1	0	50.3		0	0	0	0		9.80972
CB379	0	1	37	1	0	51.4		1	0					1						0	0	0	0
CB380	0	0	50	7	1			1	0	0		0		0	44	1	0	41.7		0	0	0	0		12.3395
CB381	0	0	26	8	0	22.3		0		1				1						0	0	0	0
CB382	1	0	60	1	0	55.8		0						0						0	0	0	0		3.54825
CB383	1	1	15.2	14	1	12.6		0		0		0		1						0	0	0	0		2.141
CB384	1	0	49.3	1	0	44.4		0		0		0		0						0	0	0	0		3.42779
CB385	0	0	58	7	1	55.1		1	1			0		1	60	0				0	0	0	0		4.65435
CB386	1	0	13.5	12	1			0		1				0	13.7	1				0	0	0	0		0.865161
CB387	1	0	20	12	1			0		0		0		1	20.3	1				0	0	0	0		0.859685
CB388	0	1	71.3	1	0			0						0						0	0	0	0		0.635181
CB389	0	0	47.6	1	0			0		0		0		1	48.8	0				0	0	0	0		8.83231
CB390	0	1	55.3	1	0			0		1		0		0	56.3	0				0	0	0	0		5.03217
CB391	0	0	52.8	1	0			1	0	0				1						0	0	0	0		6.19028
CB392	0	0	44.8	1	0			0		0		0		0	42	0	0	48.7		0	0	0	0		0.714579
CB393	1	0	65	1	0	47.1		0		0		0		1	65	0				0	0	0	0		8.47912
CB394	1	0	47.6	1	0	59.4		0		0		1	0	0	49.1	0				0	0	0	0	3.9	1.19644
CB395	0	0	53.2	1	0	61.6		0		0		0		1	52.1	0				0	0	0	0		5.36071
CB396	0	0	52.7	1	0	40.1		0		0				0	59.1	0				0	0	0	0		0.514716
CB397	0	0	58.9	7	1	38.6		0		0				1	56	1				0	0	0	0		1.76591
CB398	0	0	57.2	1	0	13.5		0		0				0	56.6	0				0	0	0	0		0.884326
CB455	0	1	54.9	7	1	61		1		1		1		1	54.9	1				0	0	0	0		9.51951

## Sheet: variable lables
Variable name		Variable lable
study_id		Study ID
site_name		Site where the participant received care
gender		Gender of participant
dob		Date of birth of participant
weight_baseline		weight of participants at enrolment
art_line		Whether a participant was on first line or second line
art_reg		ART regimens
entry_into_hiv_care		Day the participant tested positive
chemistry_crea		level of creatinine at enrolment in 2018
cd4_baseline		CD4 cell count at baseline
vl_baseline		Viral load at baseline
vl_6_months		Viral load at six months follow up
vl_conf_6_months		Viral load confirmition at six months follow up
vl_12_months		Viral load at 12 months follow up
vl_conf_12_months		Viral load confirmition at 12 months
arm		Wheather the participant is on SOC or POC
vl_conf_baseline		Viral load confirmition at baseline
weight_6_months		Weight of the participant at the six months visits
weight_12_months		Weight of the participant at the 12 months visits
height_12_months		Height of the participant at the 12 months visits
arv_drugs_dispensed_6_months		Drugs dispensed to participant at 6 months follow up
arv_drugs_dispensed_12_months		Drugs dispensed to participant at 12 months follow up
drug_switch_pi_6months		Participants who switched to a PI between baseline and six months follow up visit
drug_switch_pi_12months		Participants who switched to PI between six months follow up and 12 months follow up visit
dob		Date of birth
drug_switch_6_months_all		Drug switch between baseline and six months follow up
drug_switch_12_months_all		Drug switch between six months follow up and 12 month follow up
time_to confirmation		Time taken to receive the confirmatory results at 12 months

## Sheet: value lables
Variable name	Value lable
site_name
0	Chidamoyo
1	Outreach sites
gender
0	Female
1	Male
arv_drugs_dispensed_baseline
0	Not a Protease inhibitor
1	Protease inhibitor
art_reg
0	1E
1	1F
2	2A
3	2D
4	2E
5	2G
6	2J
7	2K
8	4C
9	4D
10	4E
11	4G
12	5B
13	5E
14	5G
cd4
0	<200
1	≥200
vl_baseline
0	Suppresed (<1000)
1	Unsuppressed (≥1000)
vl_6_months
0	Suppresed (<1000)
1	Unsuppressed (≥1000)
vl_conf_6_months
0	Suppresed (<1000)
1	Unsuppressed (≥1000)
vl_12_months
0	Suppresed (<1000)
1	Unsuppressed (≥1000)
vl_conf_12_months
0	Suppresed (<1000)
1	Unsuppressed (≥1000)
arm
0	Clinical based SAMBA assay arm
1	SOC arm
vl_conf_baseline
0	Suppresed (<1000)
1	Unsuppressed (≥1000)
drug_switch_6months_all
0	No
1	Yes
drug_switch_12months_all
0	No
1	Yes
drug_switch_pi_6months
0	No
1	Yes
drug_switch_pi_12months
0	No
1	Yes
arv_drugs_dispensed_12_months
0	Not a Protease inhibitor
1	Protease inhibitor
arv_drugs_dispensed_6_months
0	Not a Protease inhibitor
1	Protease inhibitor
